# Supplementary material for: The Experiences of Community Health Workers in Preventing Noncommunicable Diseases in an Urban Area, the Philippines: A Qualitative Study
Source: Healthcare (Basel). 2023 Aug 30;11(17):2424. doi: 10.3390/healthcare11172424 (PMC10487527; doi:10.3390/healthcare11172424)
Supplement: Supplementary file 1 [file healthcare-11-02424-s001.zip]

Archive with 1 entries (1 files):
- healthcare-2565124-supplementary.pdf
